# Supplementary material for: The development of community paramedicine; a restricted review
Source: Health Soc Care Community. 2022 Sep 5;30(6):e3547–61. doi: 10.1111/hsc.13985 (PMC10087318; doi:10.1111/hsc.13985)
Supplement: Supplementary file 1 — Table S1 [file HSC-30-e3547-s001.zip]

Archive with 2 entries (2 files):
- hsc13985-sup-0001-Tables.docx
- hsc13985-sup-0002-Appendixes.docx
